# Supplementary material for: Vaccine Candidate Double Mutant Variants of Enterotoxigenic Escherichia coli Heat-Stable Toxin
Source: Vaccines (Basel). 2022 Feb 4;10(2):241. doi: 10.3390/vaccines10020241 (PMC8874394; doi:10.3390/vaccines10020241)
Supplement: Supplementary file 1 [file vaccines-10-00241-s001.zip]

Archive with 1 entries (1 files):
- vaccines-1544969-supplementary.pdf
